# Supplementary material for: Transversus Abdominis Plane Block Reduces Intraoperative Opioid Consumption in Patients Undergoing Periacetabular Osteotomy
Source: J Clin Med. 2022 Aug 24;11(17):4961. doi: 10.3390/jcm11174961 (PMC9456368; doi:10.3390/jcm11174961)
Supplement: Supplementary file 1 [file jcm-11-04961-s001.zip]

Archive with 1 entries (1 files):
- jcm-1794343-supplementary.pdf
